# Supplementary material for: RBX1+ CAFs Drives Pancreatic Ductal Adenocarcinoma Progression Through Tenascin C Overexpression
Source: Cancers (Basel). 2026 Mar 22;18(6):1024. doi: 10.3390/cancers18061024 (PMC13025211; doi:10.3390/cancers18061024)
Supplement: Supplementary file 1 [file cancers-18-01024-s001.zip]

Archive with 2 entries (2 files):
- cancers-4208388-supplementary figure.pdf
- Uncropped western blot figures.pdf
